# Supplementary material for: Kenyan sign language word-based pose dataset
Source: Data Brief. 2025 Mar 21;60:111502. doi: 10.1016/j.dib.2025.111502 (PMC11999445; doi:10.1016/j.dib.2025.111502)
Supplement: Supplementary file 2 [file mmc2.zip › mmc2.txt]

KSL WORD-BASED POSE DATASET
The KSL Pose Dataset is designed for computational analysis of Kenyan Sign Language (KSL) movements, leveraging pose estimation using MediaPipe. Each word in the dataset has a corresponding stickman video—generated from skeletal keypoints detected by MediaPipe—and NumPy files storing precise pose data, including joint coordinates, temporal trajectories, and kinematic descriptors. These pose representations are extracted frame-by-frame, capturing fine-grained motion patterns. The dataset enables spatiotemporal modeling for sign language recognition, facilitating pose-based feature extraction, sequence learning (e.g., LSTMs, Transformers), and multi-modal fusion techniques. It serves as a critical resource for computer vision, gesture analysis, and sign language processing research.

The repo has 
1. Word Distribution- Is a pdf with a tabular list of words and occurrences in the space with unique representations

2. Visualizing_the_numpy_files- A Python Jupyter notebook showing an instance of visualization of the
numpy file and how it can be processed or Sign language recognition or any other sign language task

3. Pose Data - Zip folder containing the dataset. The structure of the zip is shown below.

The directory structure of the repository is as follows:
\---Pose Data
    +---Batch 1
    |   +---196
    |   |   \---Extract
    |   |       +---Landmarks
    |   |       |       ALWAYS.npy
    |   |       |       BERRET.npy
    |   |       |       BETTER.npy
    |   |       |       BLACK.npy
    |   |       |       BLAZER.npy
    |   |       |       BORN.npy
    |   |       |       BOYS.npy
    |   |       |       CARRY.npy
    |   |       |       COAT.npy
    |   |       |       COME.npy
    |   |       |       DAUGHTER.npy
    |   |       |       DRESS.npy
    |   |       |       FELIX.npy
    |   |       |       HAVE.npy
    |   |       |       HER.npy
    |   |       |       LAB.npy
    |   |       |       LEG.npy
    |   |       |       LIKE.npy
    |   |       |       LOVE.npy
    |   |       |       MAKE.npy
    |   |       |       MAURINE.npy
    |   |       |       MINE.npy
    |   |       |       MOTHER.npy
    |   |       |       MUST.npy
    |   |       |       NIGHT.npy
    |   |       |       NOTHING.npy
    |   |       |       PEOPLE.npy
    |   |       |       SCIENCE.npy
    |   |       |       SCOUT.npy
    |   |       |       SMART.npy
    |   |       |       STRONG.npy
    |   |       |       TEACHER.npy
    |   |       |       TIE.npy
    |   |       |       TREE.npy
    |   |       |       TRUE.npy
    |   |       |       TSHIRT.npy
    |   |       |       WEAR.npy
    |   |       |       WHITE.npy
    |   |       |       WISH.npy
    |   |       |       
    |   |       \---Stickmans
    |   |               .mp4.mp4
    |   |               ALWAYS.mp4
    |   |               BERRET.mp4
    |   |               BETTER.mp4
    |   |               BLACK.mp4
    |   |               BLAZER.mp4
    |   |               BORN.mp4
    |   |               BOYS.mp4
    |   |               CARRY.mp4
    |   |               COAT.mp4
    |   |               COME.mp4
    |   |               DAUGHTER.mp4
    |   |               DRESS.mp4
    |   |               FELIX.mp4
    |   |               HAVE.mp4
    |   |               HER.mp4
    |   |               LAB.mp4
    |   |               LEG.mp4
    |   |               LIKE.mp4
    |   |               LOVE.mp4
    |   |               MAKE.mp4
    |   |               MAURINE.mp4
    |   |               MINE.mp4
    |   |               MOTHER.mp4
    |   |               MUST.mp4
    |   |               NIGHT.mp4
    |   |               NOTHING.mp4
    |   |               PEOPLE.mp4
    |   |               SCIENCE.mp4
    |   |               SCOUT.mp4
    |   |               SMART.mp4
    |   |               STRONG.mp4
    |   |               TEACHER.mp4
    |   |               TIE.mp4
    |   |               TREE.mp4
    |   |               TRUE.mp4
    |   |               TSHIRT.mp4
    |   |               WEAR.mp4
    |   |               WHITE.mp4
    |   |               WISH.mp4
    |   |               
    |   +---198
    |   |   \---Extract
    |   |       +---Landmarks
    |   |       |       LEGUMES.npy
    |   |       |       LOVE.npy
    |   |       |       SWEET.npy
    |   |       |       TYPE.npy
    |   |       |       UGALI.npy
    |   |       |       YOU.npy
    |   |       |       
    |   |       \---Stickmans
    |   |               LEGUMES.mp4
    |   |               LOVE.mp4
    |   |               SWEET.mp4
    |   |               TYPE.mp4
    |   |               UGALI.mp4
    |   |               YOU.mp4
    |   |               
    |   +---201
    |   |   \---Extract
    |   |       +---Landmarks
    |   |       |       ADULT.npy
    |   |       |       AFRICA.npy
    |   |       |       AGE.npy
    |   |       |       ALWAYS.npy
    |   |       |       ANCESTORS.npy
    |   |       |       BORN.npy
    |   |       |       BREAK.npy
    |   |       |       CELEBRATE.npy
    |   |       |       CHINESE.npy
    |   |       |       CROSS.npy
    |   |       |       DATE.npy
    |   |       |       DAY.npy
    |   |       |       EVENING.npy
    |   |       |       FATHER.npy
    |   |       |       FIANCEE.npy
    |   |       |       GO.npy
    |   |       |       GOOD.npy
    |   |       |       HAVE.npy
    |   |       |       HELP.npy
    |   |       |       HER.npy
    |   |       |       HIS.npy
    |   |       |       HOUSE.npy
    |   |       |       JOSHUA.npy
    |   |       |       LADY.npy
    |   |       |       LIVE.npy
    |   |       |       MANY.npy
    |   |       |       ME.npy
    |   |       |       MEMORISE.npy
    |   |       |       MINE.npy
    |   |       |       MIRIAM.npy
    |   |       |       MOTHER.npy
    |   |       |       MY.npy
    |   |       |       NIGHT.npy
    |   |       |       NOW.npy
    |   |       |       OLD.npy
    |   |       |       PARTNER.npy
    |   |       |       PAST.npy
    |   |       |       RELATE.npy
    |   |       |       ROAD.npy
    |   |       |       SAME.npy
    |   |       |       SHE.npy
    |   |       |       SHOP.npy
    |   |       |       SLEEP.npy
    |   |       |       SOCIAL.npy
    |   |       |       STAN.npy
    |   |       |       STORY.npy
    |   |       |       TELL.npy
    |   |       |       TIME.npy
    |   |       |       TODAY.npy
    |   |       |       TRANSPORT.npy
    |   |       |       VISIT.npy
    |   |       |       VISITOR.npy
    |   |       |       VISTOR.npy
    |   |       |       WE.npy
    |   |       |       WED.npy
    |   |       |       WOMAN.npy
    |   |       |       WORD.npy
    |   |       |       YOU.npy
    |   |       |       
    |   |       \---Stickmans
    |   |               ADULT.mp4
    |   |               AFRICA.mp4
    |   |               AGE.mp4
    |   |               ALWAYS.mp4
    |   |               ANCESTORS.mp4
    |   |               BORN.mp4
    |   |               BREAK.mp4
    |   |               CELEBRATE.mp4
    |   |               CHINESE.mp4
    |   |               CROSS.mp4
    |   |               DATE.mp4
    |   |               DAY.mp4
    |   |               EVENING.mp4
    |   |               FATHER.mp4
    |   |               FIANCEE.mp4
    |   |               GO.mp4
    |   |               GOOD.mp4
    |   |               HAVE.mp4
    |   |               HELP.mp4
    |   |               HER.mp4
    |   |               HIS.mp4
    |   |               HOUSE.mp4
    |   |               JOSHUA.mp4
    |   |               LADY.mp4
    |   |               LIVE.mp4
    |   |               MANY.mp4
    |   |               ME.mp4
    |   |               MEMORISE.mp4
    |   |               MINE.mp4
    |   |               MIRIAM.mp4
    |   |               MOTHER.mp4
    |   |               MY.mp4
    |   |               NIGHT.mp4
    |   |               NOW.mp4
    |   |               OLD.mp4
    |   |               PARTNER.mp4
    |   |               PAST.mp4
    |   |               RELATE.mp4
    |   |               ROAD.mp4
    |   |               SAME.mp4
    |   |               SHE.mp4
    |   |               SHOP.mp4
    |   |               SLEEP.mp4
    |   |               SOCIAL.mp4
    |   |               STAN.mp4
    |   |               STORY.mp4
    |   |               TELL.mp4
    |   |               TIME.mp4
    |   |               TODAY.mp4
    |   |               TRANSPORT.mp4
    |   |               VISIT.mp4
    |   |               VISITOR.mp4
    |   |               VISTOR.mp4
    |   |               WE.mp4
    |   |               WED.mp4
    |   |               WOMAN.mp4
    |   |               WORD.mp4
    |   |               YOU.mp4
    |   |               
    |   +---203
    |   |   \---Extract
    |   |       +---Landmarks
    |   |       |       ALWAYS.npy
    |   |       |       CHILDREN.npy
    |   |       |       GOOD.npy
    |   |       |       GREET.npy
    |   |       |       HE.npy
    |   |       |       HOBBY.npy
    |   |       |       IMPORTANT.npy
    |   |       |       INTREST.npy
    |   |       |       LANGUAGE.npy
    |   |       |       LAY.npy
    |   |       |       LEARN.npy
    |   |       |       LIKE.npy
    |   |       |       MAKE.npy
    |   |       |       ME.npy
    |   |       |       MIND.npy
    |   |       |       MINE.npy
    |   |       |       NAME.npy
    |   |       |       NOW.npy
    |   |       |       ONE.npy
    |   |       |       PARENT.npy
    |   |       |       PAST.npy
    |   |       |       PHONE.npy
    |   |       |       POST.npy
    |   |       |       REGISTER.npy
    |   |       |       RING.npy
    |   |       |       SECRET.npy
    |   |       |       SHE.npy
    |   |       |       SHOWN.npy
    |   |       |       SIGN.npy
    |   |       |       SLOW.npy
    |   |       |       SPEAK.npy
    |   |       |       STUDENT.npy
    |   |       |       THIEF.npy
    |   |       |       TOM.npy
    |   |       |       TYPE.npy
    |   |       |       VIDEO.npy
    |   |       |       WALK.npy
    |   |       |       WE.npy
    |   |       |       WHISPER.npy
    |   |       |       WRITE.npy
    |   |       |       YOURS.npy
    |   |       |       
    |   |       \---Stickmans
    |   |               ALWAYS.mp4
    |   |               CHILDREN.mp4
    |   |               GOOD.mp4
    |   |               GREET.mp4
    |   |               HE.mp4
    |   |               HOBBY.mp4
    |   |               IMPORTANT.mp4
    |   |               INTREST.mp4
    |   |               LANGUAGE.mp4
    |   |               LAY.mp4
    |   |               LEARN.mp4
    |   |               LIKE.mp4
    |   |               MAKE.mp4
    |   |               ME.mp4
    |   |               MIND.mp4
    |   |               MINE.mp4
    |   |               NAME.mp4
    |   |               NOW.mp4
    |   |               ONE.mp4
    |   |               PARENT.mp4
    |   |               PAST.mp4
    |   |               PHONE.mp4
    |   |               POST.mp4
    |   |               REGISTER.mp4
    |   |               RING.mp4
    |   |               SECRET.mp4
    |   |               SHE.mp4
    |   |               SHOWN.mp4
    |   |               SIGN.mp4
    |   |               SLOW.mp4
    |   |               SPEAK.mp4
    |   |               STUDENT.mp4
    |   |               THIEF.mp4
    |   |               TOM.mp4
    |   |               TYPE.mp4
    |   |               VIDEO.mp4
    |   |               WALK.mp4
    |   |               WE.mp4
    |   |               WHISPER.mp4
    |   |               WRITE.mp4
    |   |               YOURS.mp4
    |   |               
    |   +---204
    |   |   \---Extract
    |   |       +---Landmarks
    |   |       |       AFFECT.npy
    |   |       |       AGO.npy
    |   |       |       ALSO.npy
    |   |       |       ALWAYS.npy
    |   |       |       ANNOUNCE.npy
    |   |       |       BOTH.npy
    |   |       |       BRIEF.npy
    |   |       |       BYE.npy
    |   |       |       CAR.npy
    |   |       |       CHURCH.npy
    |   |       |       CLEAN.npy
    |   |       |       COME.npy
    |   |       |       DO.npy
    |   |       |       EARDRUM.npy
    |   |       |       FRIENDS.npy
    |   |       |       FUTURE.npy
    |   |       |       GOOD.npy
    |   |       |       HE.npy
    |   |       |       HER.npy
    |   |       |       HIS.npy
    |   |       |       HOUSE.npy
    |   |       |       IDEA.npy
    |   |       |       INTERNET.npy
    |   |       |       JEFF.npy
    |   |       |       JOSEPH.npy
    |   |       |       ME.npy
    |   |       |       NEW.npy
    |   |       |       NOW.npy
    |   |       |       PAPER.npy
    |   |       |       PARK.npy
    |   |       |       PASS.npy
    |   |       |       PAST.npy
    |   |       |       REMARKS.npy
    |   |       |       REPORT.npy
    |   |       |       SHE.npy
    |   |       |       SING.npy
    |   |       |       TELL.npy
    |   |       |       TERRY.npy
    |   |       |       THEM.npy
    |   |       |       THEY.npy
    |   |       |       TODAY.npy
    |   |       |       TRUE.npy
    |   |       |       VOICE.npy
    |   |       |       WRITE.npy
    |   |       |       YOU.npy
    |   |       |       
    |   |       \---Stickmans
    |   |               AFFECT.mp4
    |   |               AGO.mp4
    |   |               ALSO.mp4
    |   |               ALWAYS.mp4
    |   |               ANNOUNCE.mp4
    |   |               BOTH.mp4
    |   |               BRIEF.mp4
    |   |               BYE.mp4
    |   |               CAR.mp4
    |   |               CHURCH.mp4
    |   |               CLEAN.mp4
    |   |               COME.mp4
    |   |               DO.mp4
    |   |               EARDRUM.mp4
    |   |               FRIENDS.mp4
    |   |               FUTURE.mp4
    |   |               GOOD.mp4
    |   |               HE.mp4
    |   |               HER.mp4
    |   |               HIS.mp4
    |   |               HOUSE.mp4
    |   |               IDEA.mp4
    |   |               INTERNET.mp4
    |   |               JEFF.mp4
    |   |               JOSEPH.mp4
    |   |               ME.mp4
    |   |               NEW.mp4
    |   |               NOW.mp4
    |   |               PAPER.mp4
    |   |               PARK.mp4
    |   |               PASS.mp4
    |   |               PAST.mp4
    |   |               REMARKS.mp4
    |   |               REPORT.mp4
    |   |               SHE.mp4
    |   |               SING.mp4
    |   |               TELL.mp4
    |   |               TERRY.mp4
    |   |               THEM.mp4
    |   |               THEY.mp4
    |   |               TODAY.mp4
    |   |               TRUE.mp4
    |   |               VOICE.mp4
    |   |               WRITE.mp4
    |   |               YOU.mp4
    |   |               
    |   +---205
    |   |   \---Extract
    |   |       +---Landmarks
    |   |       |       ALOT.npy
    |   |       |       AUNT.npy
    |   |       |       BEAUTIFUL.npy
    |   |       |       BIRTH.npy
    |   |       |       BOY.npy
    |   |       |       BRIDE.npy
    |   |       |       BROTHER.npy
    |   |       |       CHILD.npy
    |   |       |       COUSIN.npy
    |   |       |       DIED.npy
    |   |       |       FAITH.npy
    |   |       |       FAMILY.npy
    |   |       |       FEEL.npy
    |   |       |       FULL.npy
    |   |       |       GIRL.npy
    |   |       |       GIVE.npy
    |   |       |       GROOM.npy
    |   |       |       GROW.npy
    |   |       |       HE.npy
    |   |       |       HELP.npy
    |   |       |       HER.npy
    |   |       |       HERE.npy
    |   |       |       HIS.npy
    |   |       |       HUMBLE.npy
    |   |       |       IN.npy
    |   |       |       JAMES.npy
    |   |       |       JOVIAL.npy
    |   |       |       LAW.npy
    |   |       |       LOVE.npy
    |   |       |       MARRY.npy
    |   |       |       ME.npy
    |   |       |       MINE.npy
    |   |       |       MOTHER.npy
    |   |       |       NEED.npy
    |   |       |       OLD.npy
    |   |       |       PAIN.npy
    |   |       |       PAST.npy
    |   |       |       PROTECT.npy
    |   |       |       RELATE.npy
    |   |       |       RESPECT.npy
    |   |       |       SHE.npy
    |   |       |       SILENT.npy
    |   |       |       SISTER.npy
    |   |       |       TEACHER.npy
    |   |       |       THAT.npy
    |   |       |       THEM.npy
    |   |       |       TRUE.npy
    |   |       |       WED.npy
    |   |       |       WINNIE.npy
    |   |       |       WORK.npy
    |   |       |       YOU.npy
    |   |       |       YOUNG.npy
    |   |       |       
    |   |       \---Stickmans
    |   |               ALOT.mp4
    |   |               AUNT.mp4
    |   |               BEAUTIFUL.mp4
    |   |               BIRTH.mp4
    |   |               BOY.mp4
    |   |               BRIDE.mp4
    |   |               BROTHER.mp4
    |   |               CHILD.mp4
    |   |               COUSIN.mp4
    |   |               DIED.mp4
    |   |               FAITH.mp4
    |   |               FAMILY.mp4
    |   |               FEEL.mp4
    |   |               FULL.mp4
    |   |               GIRL.mp4
    |   |               GIVE.mp4
    |   |               GROOM.mp4
    |   |               GROW.mp4
    |   |               HE.mp4
    |   |               HELP.mp4
    |   |               HER.mp4
    |   |               HERE.mp4
    |   |               HIS.mp4
    |   |               HUMBLE.mp4
    |   |               IN.mp4
    |   |               JAMES.mp4
    |   |               JOVIAL.mp4
    |   |               LAW.mp4
    |   |               LOVE.mp4
    |   |               MARRY.mp4
    |   |               ME.mp4
    |   |               MINE.mp4
    |   |               MOTHER.mp4
    |   |               NEED.mp4
    |   |               OLD.mp4
    |   |               PAIN.mp4
    |   |               PAST.mp4
    |   |               PROTECT.mp4
    |   |               RELATE.mp4
    |   |               RESPECT.mp4
    |   |               SHE.mp4
    |   |               SILENT.mp4
    |   |               SISTER.mp4
    |   |               TEACHER.mp4
    |   |               THAT.mp4
    |   |               THEM.mp4
    |   |               TRUE.mp4
    |   |               WED.mp4
    |   |               WINNIE.mp4
    |   |               WORK.mp4
    |   |               YOU.mp4
    |   |               YOUNG.mp4
    |   |               
    |   +---206
    |   |   \---Extract
    |   |       +---Landmarks
    |   |       |       ALWAYS.npy
    |   |       |       BEST.npy
    |   |       |       CLASS.npy
    |   |       |       COOKING.npy
    |   |       |       GAS.npy
    |   |       |       GO.npy
    |   |       |       HATE.npy
    |   |       |       HAVE.npy
    |   |       |       HOTEL.npy
    |   |       |       IMPORTANT.npy
    |   |       |       JOB.npy
    |   |       |       LADY.npy
    |   |       |       LAND.npy
    |   |       |       LIGHT.npy
    |   |       |       LONG.npy
    |   |       |       ME.npy
    |   |       |       MINUTE.npy
    |   |       |       PAPER.npy
    |   |       |       PEOPLE.npy
    |   |       |       PLANT.npy
    |   |       |       POLICE.npy
    |   |       |       RIVER.npy
    |   |       |       ROAD.npy
    |   |       |       ROCK.npy
    |   |       |       SERIOUS.npy
    |   |       |       TANA.npy
    |   |       |       THAT.npy
    |   |       |       THIS.npy
    |   |       |       TREE.npy
    |   |       |       TRUE.npy
    |   |       |       USE.npy
    |   |       |       VOLUME.npy
    |   |       |       WATER.npy
    |   |       |       WHEN.npy
    |   |       |       WIDE.npy
    |   |       |       WRITE.npy
    |   |       |       YOU.npy
    |   |       |       YOURS.npy
    |   |       |       
    |   |       \---Stickmans
    |   |               ALWAYS.mp4
    |   |               BEST.mp4
    |   |               CLASS.mp4
    |   |               COOKING.mp4
    |   |               GAS.mp4
    |   |               GO.mp4
    |   |               HATE.mp4
    |   |               HAVE.mp4
    |   |               HOTEL.mp4
    |   |               IMPORTANT.mp4
    |   |               JOB.mp4
    |   |               LADY.mp4
    |   |               LAND.mp4
    |   |               LIGHT.mp4
    |   |               LONG.mp4
    |   |               ME.mp4
    |   |               MINUTE.mp4
    |   |               PAPER.mp4
    |   |               PEOPLE.mp4
    |   |               PLANT.mp4
    |   |               POLICE.mp4
    |   |               RIVER.mp4
    |   |               ROAD.mp4
    |   |               ROCK.mp4
    |   |               SERIOUS.mp4
    |   |               TANA.mp4
    |   |               THAT.mp4
    |   |               THIS.mp4
    |   |               TREE.mp4
    |   |               TRUE.mp4
    |   |               USE.mp4
    |   |               VOLUME.mp4
    |   |               WATER.mp4
    |   |               WHEN.mp4
    |   |               WIDE.mp4
    |   |               WRITE.mp4
    |   |               YOU.mp4
    |   |               YOURS.mp4
    |   |               
    |   +---207
    |   |   \---Extract
    |   |       +---Landmarks
    |   |       |       BOSS.npy
    |   |       |       CLOSE.npy
    |   |       |       COLD.npy
    |   |       |       DISCUSS.npy
    |   |       |       FAMILY.npy
    |   |       |       GOD.npy
    |   |       |       GOOD.npy
    |   |       |       HATE.npy
    |   |       |       HER.npy
    |   |       |       HIM.npy
    |   |       |       HOT.npy
    |   |       |       ICE.npy
    |   |       |       KIND.npy
    |   |       |       LIKE.npy
    |   |       |       LOVE.npy
    |   |       |       MARY.npy
    |   |       |       ME.npy
    |   |       |       NEED.npy
    |   |       |       PERFECT.npy
    |   |       |       PHONE.npy
    |   |       |       SMART.npy
    |   |       |       SOME.npy
    |   |       |       TEA.npy
    |   |       |       THIS.npy
    |   |       |       TODAY.npy
    |   |       |       TRUE.npy
    |   |       |       US.npy
    |   |       |       USE.npy
    |   |       |       WATER.npy
    |   |       |       WHERE.npy
    |   |       |       WHO.npy
    |   |       |       WINDOW.npy
    |   |       |       YOU.npy
    |   |       |       YOURS.npy
    |   |       |       
    |   |       \---Stickmans
    |   |               BOSS.mp4
    |   |               CLOSE.mp4
    |   |               COLD.mp4
    |   |               DISCUSS.mp4
    |   |               FAMILY.mp4
    |   |               GOD.mp4
    |   |               GOOD.mp4
    |   |               HATE.mp4
    |   |               HER.mp4
    |   |               HIM.mp4
    |   |               HOT.mp4
    |   |               ICE.mp4
    |   |               KIND.mp4
    |   |               LIKE.mp4
    |   |               LOVE.mp4
    |   |               MARY.mp4
    |   |               ME.mp4
    |   |               NEED.mp4
    |   |               PERFECT.mp4
    |   |               PHONE.mp4
    |   |               SMART.mp4
    |   |               SOME.mp4
    |   |               TEA.mp4
    |   |               THIS.mp4
    |   |               TODAY.mp4
    |   |               TRUE.mp4
    |   |               US.mp4
    |   |               USE.mp4
    |   |               WATER.mp4
    |   |               WHERE.mp4
    |   |               WHO.mp4
    |   |               WINDOW.mp4
    |   |               YOU.mp4
    |   |               YOURS.mp4
    |   |               
    |   +---208
    |   |   \---Extract
    |   |       +---Landmarks
    |   |       |       .mp4.npy
    |   |       |       ACTIVE.npy
    |   |       |       ALWAYS.npy
    |   |       |       BAG.npy
    |   |       |       BIG.npy
    |   |       |       BOOK.npy
    |   |       |       CAPTAIN.npy
    |   |       |       COMPETE.npy
    |   |       |       DRIVE.npy
    |   |       |       FATHER.npy
    |   |       |       FEEL.npy
    |   |       |       FIELD.npy
    |   |       |       FLOWERS.npy
    |   |       |       FUL.npy
    |   |       |       FUTURE.npy
    |   |       |       GET.npy
    |   |       |       GO.npy
    |   |       |       HELP.npy
    |   |       |       LOVE.npy
    |   |       |       ME.npy
    |   |       |       MINE.npy
    |   |       |       NEIVEROL.npy
    |   |       |       NOW.npy
    |   |       |       PAST.npy
    |   |       |       PENCIL.npy
    |   |       |       READ.npy
    |   |       |       ROOM.npy
    |   |       |       ROT.npy
    |   |       |       SAFE.npy
    |   |       |       SCHOOL.npy
    |   |       |       SICK.npy
    |   |       |       STORY.npy
    |   |       |       TEACHER.npy
    |   |       |       THAT.npy
    |   |       |       THEY.npy
    |   |       |       THIS.npy
    |   |       |       TOGETHER.npy
    |   |       |       VIEW.npy
    |   |       |       WANT.npy
    |   |       |       WHO.npy
    |   |       |       WILD.npy
    |   |       |       WOOD.npy
    |   |       |       YOU.npy
    |   |       |       
    |   |       \---Stickmans
    |   |               .mp4.mp4
    |   |               ACTIVE.mp4
    |   |               ALWAYS.mp4
    |   |               BAG.mp4
    |   |               BIG.mp4
    |   |               BOOK.mp4
    |   |               CAPTAIN.mp4
    |   |               COMPETE.mp4
    |   |               DRIVE.mp4
    |   |               FATHER.mp4
    |   |               FEEL.mp4
    |   |               FIELD.mp4
    |   |               FLOWERS.mp4
    |   |               FUL.mp4
    |   |               FUTURE.mp4
    |   |               GET.mp4
    |   |               GO.mp4
    |   |               HELP.mp4
    |   |               LOVE.mp4
    |   |               ME.mp4
    |   |               MINE.mp4
    |   |               NEIVEROL.mp4
    |   |               NOW.mp4
    |   |               PAST.mp4
    |   |               PENCIL.mp4
    |   |               READ.mp4
    |   |               ROOM.mp4
    |   |               ROT.mp4
    |   |               SAFE.mp4
    |   |               SCHOOL.mp4
    |   |               SICK.mp4
    |   |               STORY.mp4
    |   |               TEACHER.mp4
    |   |               THAT.mp4
    |   |               THEY.mp4
    |   |               THIS.mp4
    |   |               TOGETHER.mp4
    |   |               VIEW.mp4
    |   |               WANT.mp4
    |   |               WHO.mp4
    |   |               WILD.mp4
    |   |               WOOD.mp4
    |   |               YOU.mp4
    |   |               
    |   +---232
    |   |   \---Extract
    |   |       +---Landmarks
    |   |       |       BIG.npy
    |   |       |       BULB.npy
    |   |       |       BUY.npy
    |   |       |       CHAIR.npy
    |   |       |       CROSS.npy
    |   |       |       DOOR.npy
    |   |       |       DOTS.npy
    |   |       |       DRAW.npy
    |   |       |       EXTEND.npy
    |   |       |       FOREHEAD.npy
    |   |       |       FRONT.npy
    |   |       |       FULL.npy
    |   |       |       GOOD.npy
    |   |       |       GREETING.npy
    |   |       |       HAVE.npy
    |   |       |       JOIN.npy
    |   |       |       LIKELY.npy
    |   |       |       MINE.npy
    |   |       |       MOUTH.npy
    |   |       |       NECK.npy
    |   |       |       OPEN.npy
    |   |       |       PAIN.npy
    |   |       |       PAST.npy
    |   |       |       ROAD.npy
    |   |       |       SECOND.npy
    |   |       |       SHAPE.npy
    |   |       |       SPREAD.npy
    |   |       |       THIS.npy
    |   |       |       THUMB.npy
    |   |       |       USE.npy
    |   |       |       WHERE.npy
    |   |       |       YOU.npy
    |   |       |       YOUR.npy
    |   |       |       YOURS.npy
    |   |       |       ZIGZAG.npy
    |   |       |       
    |   |       \---Stickmans
    |   |               BIG.mp4
    |   |               BULB.mp4
    |   |               BUY.mp4
    |   |               CHAIR.mp4
    |   |               CROSS.mp4
    |   |               DOOR.mp4
    |   |               DOTS.mp4
    |   |               DRAW.mp4
    |   |               EXTEND.mp4
    |   |               FOREHEAD.mp4
    |   |               FRONT.mp4
    |   |               FULL.mp4
    |   |               GOOD.mp4
    |   |               GREETING.mp4
    |   |               HAVE.mp4
    |   |               JOIN.mp4
    |   |               LIKELY.mp4
    |   |               MINE.mp4
    |   |               MOUTH.mp4
    |   |               NECK.mp4
    |   |               OPEN.mp4
    |   |               PAIN.mp4
    |   |               PAST.mp4
    |   |               ROAD.mp4
    |   |               SECOND.mp4
    |   |               SHAPE.mp4
    |   |               SPREAD.mp4
    |   |               THIS.mp4
    |   |               THUMB.mp4
    |   |               USE.mp4
    |   |               WHERE.mp4
    |   |               YOU.mp4
    |   |               YOUR.mp4
    |   |               YOURS.mp4
    |   |               ZIGZAG.mp4
    |   |               
    |   +---233
    |   |   \---Extract
    |   |       +---Landmarks
    |   |       |       BACK.npy
    |   |       |       BLESSING.npy
    |   |       |       BROTHER.npy
    |   |       |       COMPARE.npy
    |   |       |       CONTRAST.npy
    |   |       |       FOCUS.npy
    |   |       |       GO.npy
    |   |       |       GOOD.npy
    |   |       |       HAVE.npy
    |   |       |       HOUSE.npy
    |   |       |       INCREASE.npy
    |   |       |       INTERPRET.npy
    |   |       |       IT.npy
    |   |       |       MAINTAIN.npy
    |   |       |       MAN.npy
    |   |       |       MASENO.npy
    |   |       |       ME.npy
    |   |       |       MINE.npy
    |   |       |       NAME.npy
    |   |       |       NEUTRAL.npy
    |   |       |       OPPORTUNE.npy
    |   |       |       PAIN.npy
    |   |       |       PAST.npy
    |   |       |       RECEIVE.npy
    |   |       |       ROTATE.npy
    |   |       |       SALUTE.npy
    |   |       |       SAME.npy
    |   |       |       SELF.npy
    |   |       |       SIMPLE.npy
    |   |       |       SISTER.npy
    |   |       |       TWO.npy
    |   |       |       UNIVERSITY.npy
    |   |       |       WELL.npy
    |   |       |       WHAT.npy
    |   |       |       WOMAN.npy
    |   |       |       WORD.npy
    |   |       |       WORK.npy
    |   |       |       WRIST.npy
    |   |       |       YOU.npy
    |   |       |       YOUR.npy
    |   |       |       YOURS.npy
    |   |       |       
    |   |       \---Stickmans
    |   |               BACK.mp4
    |   |               BLESSING.mp4
    |   |               BROTHER.mp4
    |   |               COMPARE.mp4
    |   |               CONTRAST.mp4
    |   |               FOCUS.mp4
    |   |               GO.mp4
    |   |               GOOD.mp4
    |   |               HAVE.mp4
    |   |               HOUSE.mp4
    |   |               INCREASE.mp4
    |   |               INTERPRET.mp4
    |   |               IT.mp4
    |   |               MAINTAIN.mp4
    |   |               MAN.mp4
    |   |               MASENO.mp4
    |   |               ME.mp4
    |   |               MINE.mp4
    |   |               NAME.mp4
    |   |               NEUTRAL.mp4
    |   |               OPPORTUNE.mp4
    |   |               PAIN.mp4
    |   |               PAST.mp4
    |   |               RECEIVE.mp4
    |   |               ROTATE.mp4
    |   |               SALUTE.mp4
    |   |               SAME.mp4
    |   |               SELF.mp4
    |   |               SIMPLE.mp4
    |   |               SISTER.mp4
    |   |               TWO.mp4
    |   |               UNIVERSITY.mp4
    |   |               WELL.mp4
    |   |               WHAT.mp4
    |   |               WOMAN.mp4
    |   |               WORD.mp4
    |   |               WORK.mp4
    |   |               WRIST.mp4
    |   |               YOU.mp4
    |   |               YOUR.mp4
    |   |               YOURS.mp4
    |   |               
    |   +---234
    |   |   \---Extract
    |   |       +---Landmarks
    |   |       |       ALWAYS.npy
    |   |       |       ASK.npy
    |   |       |       BUS.npy
    |   |       |       CLIMB.npy
    |   |       |       COMBINE.npy
    |   |       |       DRESS.npy
    |   |       |       FUTURE.npy
    |   |       |       GOOD.npy
    |   |       |       HANDSOME.npy
    |   |       |       HAVE.npy
    |   |       |       HOMABAY.npy
    |   |       |       LADY.npy
    |   |       |       LIKE.npy
    |   |       |       MAN.npy
    |   |       |       ME.npy
    |   |       |       MINE.npy
    |   |       |       MOST.npy
    |   |       |       MOUNTAIN.npy
    |   |       |       NYANGOMA.npy
    |   |       |       PARTNER.npy
    |   |       |       PAST.npy
    |   |       |       PEOPLE.npy
    |   |       |       PHONE.npy
    |   |       |       PLEASE.npy
    |   |       |       QUESTION.npy
    |   |       |       RED.npy
    |   |       |       SCHOOL.npy
    |   |       |       SISTER.npy
    |   |       |       SPARE.npy
    |   |       |       THERE.npy
    |   |       |       THIS.npy
    |   |       |       TIME.npy
    |   |       |       TRAVEL.npy
    |   |       |       TWIN.npy
    |   |       |       UNITY.npy
    |   |       |       VOCABULARY.npy
    |   |       |       WHO.npy
    |   |       |       WOMAN.npy
    |   |       |       WORK.npy
    |   |       |       YOU.npy
    |   |       |       YOUR.npy
    |   |       |       
    |   |       \---Stickmans
    |   |               ALWAYS.mp4
    |   |               ASK.mp4
    |   |               BUS.mp4
    |   |               CLIMB.mp4
    |   |               COMBINE.mp4
    |   |               DRESS.mp4
    |   |               FUTURE.mp4
    |   |               GOOD.mp4
    |   |               HANDSOME.mp4
    |   |               HAVE.mp4
    |   |               HOMABAY.mp4
    |   |               LADY.mp4
    |   |               LIKE.mp4
    |   |               MAN.mp4
    |   |               ME.mp4
    |   |               MINE.mp4
    |   |               MOST.mp4
    |   |               MOUNTAIN.mp4
    |   |               NYANGOMA.mp4
    |   |               PARTNER.mp4
    |   |               PAST.mp4
    |   |               PEOPLE.mp4
    |   |               PHONE.mp4
    |   |               PLEASE.mp4
    |   |               QUESTION.mp4
    |   |               RED.mp4
    |   |               SCHOOL.mp4
    |   |               SISTER.mp4
    |   |               SPARE.mp4
    |   |               THERE.mp4
    |   |               THIS.mp4
    |   |               TIME.mp4
    |   |               TRAVEL.mp4
    |   |               TWIN.mp4
    |   |               UNITY.mp4
    |   |               VOCABULARY.mp4
    |   |               WHO.mp4
    |   |               WOMAN.mp4
    |   |               WORK.mp4
    |   |               YOU.mp4
    |   |               YOUR.mp4
    |   |               
    |   +---235
    |   |   \---Extract
    |   |       +---Landmarks
    |   |       |       ALOT.npy
    |   |       |       BABY.npy
    |   |       |       BRING.npy
    |   |       |       CASSAVA.npy
    |   |       |       COLD.npy
    |   |       |       EGG.npy
    |   |       |       EXPLODE.npy
    |   |       |       FARM.npy
    |   |       |       FOOD.npy
    |   |       |       FRUITS.npy
    |   |       |       FUTURE.npy
    |   |       |       GOOD.npy
    |   |       |       HEALTHY.npy
    |   |       |       LOVE.npy
    |   |       |       LUO.npy
    |   |       |       MAKE.npy
    |   |       |       ME.npy
    |   |       |       NOTHING.npy
    |   |       |       NYAMACHOMA.npy
    |   |       |       OMENA.npy
    |   |       |       ONIONS.npy
    |   |       |       PLANT.npy
    |   |       |       ROLLS.npy
    |   |       |       SATISFY.npy
    |   |       |       SAUSAGE.npy
    |   |       |       SPIRIT.npy
    |   |       |       SUGARCANE.npy
    |   |       |       SWAMP.npy
    |   |       |       SWEAT.npy
    |   |       |       SWEET.npy
    |   |       |       TEAR.npy
    |   |       |       TOMATOE.npy
    |   |       |       TRUE.npy
    |   |       |       WANT.npy
    |   |       |       YOU.npy
    |   |       |       
    |   |       \---Stickmans
    |   |               ALOT.mp4
    |   |               BABY.mp4
    |   |               BRING.mp4
    |   |               CASSAVA.mp4
    |   |               COLD.mp4
    |   |               EGG.mp4
    |   |               EXPLODE.mp4
    |   |               FARM.mp4
    |   |               FOOD.mp4
    |   |               FRUITS.mp4
    |   |               FUTURE.mp4
    |   |               GOOD.mp4
    |   |               HEALTHY.mp4
    |   |               LOVE.mp4
    |   |               LUO.mp4
    |   |               MAKE.mp4
    |   |               ME.mp4
    |   |               NOTHING.mp4
    |   |               NYAMACHOMA.mp4
    |   |               OMENA.mp4
    |   |               ONIONS.mp4
    |   |               PLANT.mp4
    |   |               ROLLS.mp4
    |   |               SATISFY.mp4
    |   |               SAUSAGE.mp4
    |   |               SPIRIT.mp4
    |   |               SUGARCANE.mp4
    |   |               SWAMP.mp4
    |   |               SWEAT.mp4
    |   |               SWEET.mp4
    |   |               TEAR.mp4
    |   |               TOMATOE.mp4
    |   |               TRUE.mp4
    |   |               WANT.mp4
    |   |               YOU.mp4
    |   |               
    |   +---238
    |   |   \---Extract
    |   |       +---Landmarks
    |   |       |       ACCEPT.npy
    |   |       |       ALL.npy
    |   |       |       APPOINTMENT.npy
    |   |       |       ARREAS.npy
    |   |       |       AVOID.npy
    |   |       |       BOY.npy
    |   |       |       CANCEL.npy
    |   |       |       CLASS.npy
    |   |       |       DISTURB.npy
    |   |       |       EAT.npy
    |   |       |       FALL.npy
    |   |       |       GIRLS.npy
    |   |       |       HEAD.npy
    |   |       |       HER.npy
    |   |       |       LEAD.npy
    |   |       |       LEARNER.npy
    |   |       |       LIKE.npy
    |   |       |       MATHS.npy
    |   |       |       MINE.npy
    |   |       |       MISTAKE.npy
    |   |       |       MONEY.npy
    |   |       |       NEED.npy
    |   |       |       NOTHING.npy
    |   |       |       NOW.npy
    |   |       |       NURSE.npy
    |   |       |       PAST.npy
    |   |       |       PLEASE.npy
    |   |       |       PROBLEM.npy
    |   |       |       REFUSE.npy
    |   |       |       SHE.npy
    |   |       |       SHOUT.npy
    |   |       |       SOLVE.npy
    |   |       |       STRIKE.npy
    |   |       |       STUPID.npy
    |   |       |       TEACHER.npy
    |   |       |       THIS.npy
    |   |       |       TODAY.npy
    |   |       |       UGALI.npy
    |   |       |       WARN.npy
    |   |       |       WASTE.npy
    |   |       |       WORK.npy
    |   |       |       YOURS.npy
    |   |       |       
    |   |       \---Stickmans
    |   |               ACCEPT.mp4
    |   |               ALL.mp4
    |   |               APPOINTMENT.mp4
    |   |               ARREAS.mp4
    |   |               AVOID.mp4
    |   |               BOY.mp4
    |   |               CANCEL.mp4
    |   |               CLASS.mp4
    |   |               DISTURB.mp4
    |   |               EAT.mp4
    |   |               FALL.mp4
    |   |               GIRLS.mp4
    |   |               HEAD.mp4
    |   |               HER.mp4
    |   |               LEAD.mp4
    |   |               LEARNER.mp4
    |   |               LIKE.mp4
    |   |               MATHS.mp4
    |   |               MINE.mp4
    |   |               MISTAKE.mp4
    |   |               MONEY.mp4
    |   |               NEED.mp4
    |   |               NOTHING.mp4
    |   |               NOW.mp4
    |   |               NURSE.mp4
    |   |               PAST.mp4
    |   |               PLEASE.mp4
    |   |               PROBLEM.mp4
    |   |               REFUSE.mp4
    |   |               SHE.mp4
    |   |               SHOUT.mp4
    |   |               SOLVE.mp4
    |   |               STRIKE.mp4
    |   |               STUPID.mp4
    |   |               TEACHER.mp4
    |   |               THIS.mp4
    |   |               TODAY.mp4
    |   |               UGALI.mp4
    |   |               WARN.mp4
    |   |               WASTE.mp4
    |   |               WORK.mp4
    |   |               YOURS.mp4
    |   |               
    |   +---251
    |   |   \---Extract
    |   |       +---Landmarks
    |   |       |       APPEAR.npy
    |   |       |       ARE.npy
    |   |       |       BEAUTIFUL.npy
    |   |       |       BLEED.npy
    |   |       |       DISSAPEAR.npy
    |   |       |       EXECUSE.npy
    |   |       |       FAMILY.npy
    |   |       |       FUTURE.npy
    |   |       |       GOOD.npy
    |   |       |       HANDS.npy
    |   |       |       HIGH.npy
    |   |       |       HIS.npy
    |   |       |       HIT.npy
    |   |       |       INTERVIEW.npy
    |   |       |       IS.npy
    |   |       |       LEG.npy
    |   |       |       LIFE.npy
    |   |       |       LONG.npy
    |   |       |       MARVELOUS.npy
    |   |       |       ME.npy
    |   |       |       NIGHT.npy
    |   |       |       NOW.npy
    |   |       |       NUMBER.npy
    |   |       |       OF.npy
    |   |       |       PART.npy
    |   |       |       PAST.npy
    |   |       |       PEOPLE.npy
    |   |       |       PUNCH.npy
    |   |       |       PUT.npy
    |   |       |       QUESTIONMARK.npy
    |   |       |       SAME.npy
    |   |       |       SAY.npy
    |   |       |       SPECIAL.npy
    |   |       |       STOP.npy
    |   |       |       TARGET.npy
    |   |       |       THIS.npy
    |   |       |       TRUE.npy
    |   |       |       UP.npy
    |   |       |       YOU.npy
    |   |       |       YOURS.npy
    |   |       |       
    |   |       \---Stickmans
    |   |               APPEAR.mp4
    |   |               ARE.mp4
    |   |               BEAUTIFUL.mp4
    |   |               BLEED.mp4
    |   |               DISSAPEAR.mp4
    |   |               EXECUSE.mp4
    |   |               FAMILY.mp4
    |   |               FUTURE.mp4
    |   |               GOOD.mp4
    |   |               HANDS.mp4
    |   |               HIGH.mp4
    |   |               HIS.mp4
    |   |               HIT.mp4
    |   |               INTERVIEW.mp4
    |   |               IS.mp4
    |   |               LEG.mp4
    |   |               LIFE.mp4
    |   |               LONG.mp4
    |   |               MARVELOUS.mp4
    |   |               ME.mp4
    |   |               NIGHT.mp4
    |   |               NOW.mp4
    |   |               NUMBER.mp4
    |   |               OF.mp4
    |   |               PART.mp4
    |   |               PAST.mp4
    |   |               PEOPLE.mp4
    |   |               PUNCH.mp4
    |   |               PUT.mp4
    |   |               QUESTIONMARK.mp4
    |   |               SAME.mp4
    |   |               SAY.mp4
    |   |               SPECIAL.mp4
    |   |               STOP.mp4
    |   |               TARGET.mp4
    |   |               THIS.mp4
    |   |               TRUE.mp4
    |   |               UP.mp4
    |   |               YOU.mp4
    |   |               YOURS.mp4
    |   |               
    |   \---264
    |       \---Extract
    |           +---Landmarks
    |           |       .mp4.npy
    |           |       ALWAYS.npy
    |           |       BOLT.npy
    |           |       BREAK.npy
    |           |       BROAD.npy
    |           |       CARE.npy
    |           |       CASECASS.npy
    |           |       COME.npy
    |           |       DESIRE.npy
    |           |       EAT.npy
    |           |       FAR.npy
    |           |       FINISH.npy
    |           |       FIRE.npy
    |           |       FULL.npy
    |           |       KING.npy
    |           |       ME.npy
    |           |       NICE.npy
    |           |       NOW.npy
    |           |       OPRESS.npy
    |           |       PLACE.npy
    |           |       RACE.npy
    |           |       SAME.npy
    |           |       SMILE.npy
    |           |       START.npy
    |           |       STIFF.npy
    |           |       STOP.npy
    |           |       STORY.npy
    |           |       STUDENTS.npy
    |           |       THIS.npy
    |           |       TRUE.npy
    |           |       WHEEL.npy
    |           |       WILL.npy
    |           |       
    |           \---Stickmans
    |                   .mp4.mp4
    |                   ALWAYS.mp4
    |                   BOLT.mp4
    |                   BREAK.mp4
    |                   BROAD.mp4
    |                   CARE.mp4
    |                   CASECASS.mp4
    |                   COME.mp4
    |                   DESIRE.mp4
    |                   EAT.mp4
    |                   FAR.mp4
    |                   FINISH.mp4
    |                   FIRE.mp4
    |                   FULL.mp4
    |                   KING.mp4
    |                   ME.mp4
    |                   NICE.mp4
    |                   NOW.mp4
    |                   OPRESS.mp4
    |                   PLACE.mp4
    |                   RACE.mp4
    |                   SAME.mp4
    |                   SMILE.mp4
    |                   START.mp4
    |                   STIFF.mp4
    |                   STOP.mp4
    |                   STORY.mp4
    |                   STUDENTS.mp4
    |                   THIS.mp4
    |                   TRUE.mp4
    |                   WHEEL.mp4
    |                   WILL.mp4
    |                   
    \---Batch 2
        +---103
        |   \---Extract
        |       +---Landmarks
        |       |       AMERICA.npy
        |       |       ARM.npy
        |       |       BIG.npy
        |       |       BLANKET.npy
        |       |       BRING.npy
        |       |       EAT.npy
        |       |       FAMILY.npy
        |       |       FAST.npy
        |       |       FIND.npy
        |       |       FINISH.npy
        |       |       GO.npy
        |       |       LAND.npy
        |       |       MUCH.npy
        |       |       NOW.npy
        |       |       OF.npy
        |       |       OFF.npy
        |       |       PAST.npy
        |       |       PERFECT.npy
        |       |       PICTURE.npy
        |       |       PREACH.npy
        |       |       RUN.npy
        |       |       SCHOOL.npy
        |       |       SEE.npy
        |       |       SOCIETY.npy
        |       |       START.npy
        |       |       TAP.npy
        |       |       THIS.npy
        |       |       TWO.npy
        |       |       WE.npy
        |       |       WORK.npy
        |       |       
        |       \---Stickmans
        |               AMERICA.mp4
        |               ARM.mp4
        |               BIG.mp4
        |               BLANKET.mp4
        |               BRING.mp4
        |               EAT.mp4
        |               FAMILY.mp4
        |               FAST.mp4
        |               FIND.mp4
        |               FINISH.mp4
        |               GO.mp4
        |               LAND.mp4
        |               MUCH.mp4
        |               NOW.mp4
        |               OF.mp4
        |               OFF.mp4
        |               PAST.mp4
        |               PERFECT.mp4
        |               PICTURE.mp4
        |               PREACH.mp4
        |               RUN.mp4
        |               SCHOOL.mp4
        |               SEE.mp4
        |               SOCIETY.mp4
        |               START.mp4
        |               TAP.mp4
        |               THIS.mp4
        |               TWO.mp4
        |               WE.mp4
        |               WORK.mp4
        |               
        +---112
        |   \---Extract
        |       +---Landmarks
        |       |       .mp4.npy
        |       |       0.npy
        |       |       10.npy
        |       |       24.npy
        |       |       4.npy
        |       |       ADD.npy
        |       |       ALL.npy
        |       |       ALWAYS.npy
        |       |       ANSWER.npy
        |       |       BOOKS.npy
        |       |       BY.npy
        |       |       CARRY.npy
        |       |       COUNT.npy
        |       |       COW.npy
        |       |       CRATE.npy
        |       |       DIVIDE.npy
        |       |       HALF.npy
        |       |       HAVE.npy
        |       |       JANE.npy
        |       |       KEEP.npy
        |       |       ME.npy
        |       |       MULTIPLY.npy
        |       |       OLD.npy
        |       |       ONLY.npy
        |       |       RECORD.npy
        |       |       REMEMBER.npy
        |       |       SAME.npy
        |       |       SEVEN.npy
        |       |       SHE.npy
        |       |       SODA.npy
        |       |       SOLD.npy
        |       |       SUBTRACT.npy
        |       |       TAKE.npy
        |       |       WOMAN.npy
        |       |       YOU.npy
        |       |       ZERO.npy
        |       |       
        |       \---Stickmans
        |               .mp4.mp4
        |               0.mp4
        |               10.mp4
        |               24.mp4
        |               4.mp4
        |               ADD.mp4
        |               ALL.mp4
        |               ALWAYS.mp4
        |               ANSWER.mp4
        |               BOOKS.mp4
        |               BY.mp4
        |               CARRY.mp4
        |               COUNT.mp4
        |               COW.mp4
        |               CRATE.mp4
        |               DIVIDE.mp4
        |               HALF.mp4
        |               HAVE.mp4
        |               JANE.mp4
        |               KEEP.mp4
        |               ME.mp4
        |               MULTIPLY.mp4
        |               OLD.mp4
        |               ONLY.mp4
        |               RECORD.mp4
        |               REMEMBER.mp4
        |               SAME.mp4
        |               SEVEN.mp4
        |               SHE.mp4
        |               SODA.mp4
        |               SOLD.mp4
        |               SUBTRACT.mp4
        |               TAKE.mp4
        |               WOMAN.mp4
        |               YOU.mp4
        |               ZERO.mp4
        |               
        +---119
        |   \---Extract
        |       +---Landmarks
        |       |       ALOT.npy
        |       |       ANSWER.npy
        |       |       ASK.npy
        |       |       BABY.npy
        |       |       BIG.npy
        |       |       BOY.npy
        |       |       BRIGHT.npy
        |       |       CANE.npy
        |       |       CHILD.npy
        |       |       CLASS.npy
        |       |       COME.npy
        |       |       DANCE.npy
        |       |       ENEMY.npy
        |       |       FAIR.npy
        |       |       FALL.npy
        |       |       FARM.npy
        |       |       FASHION.npy
        |       |       FATHER.npy
        |       |       FERTILE.npy
        |       |       FUTURE.npy
        |       |       GIRLS.npy
        |       |       HAVE.npy
        |       |       HERS.npy
        |       |       HIS.npy
        |       |       HOUSE.npy
        |       |       LONG.npy
        |       |       LOVE.npy
        |       |       MANY.npy
        |       |       MEAT.npy
        |       |       MINE.npy
        |       |       NOW.npy
        |       |       OPPONENT.npy
        |       |       OUR.npy
        |       |       OURS.npy
        |       |       PAST.npy
        |       |       PEOPLE.npy
        |       |       PLEASE.npy
        |       |       PREFECT.npy
        |       |       PUNISH.npy
        |       |       QUESTION.npy
        |       |       REMEMBER.npy
        |       |       RUDE.npy
        |       |       SOON.npy
        |       |       STRONG.npy
        |       |       TALL.npy
        |       |       THAT.npy
        |       |       THEM.npy
        |       |       THERE.npy
        |       |       THIS.npy
        |       |       TOMORROW.npy
        |       |       TREE.npy
        |       |       VILLAGE.npy
        |       |       WOMEN.npy
        |       |       YOURS.npy
        |       |       ZERO.npy
        |       |       
        |       \---Stickmans
        |               ALOT.mp4
        |               ANSWER.mp4
        |               ASK.mp4
        |               BABY.mp4
        |               BIG.mp4
        |               BOY.mp4
        |               BRIGHT.mp4
        |               CANE.mp4
        |               CHILD.mp4
        |               CLASS.mp4
        |               COME.mp4
        |               DANCE.mp4
        |               ENEMY.mp4
        |               FAIR.mp4
        |               FALL.mp4
        |               FARM.mp4
        |               FASHION.mp4
        |               FATHER.mp4
        |               FERTILE.mp4
        |               FUTURE.mp4
        |               GIRLS.mp4
        |               HAVE.mp4
        |               HERS.mp4
        |               HIS.mp4
        |               HOUSE.mp4
        |               LONG.mp4
        |               LOVE.mp4
        |               MANY.mp4
        |               MEAT.mp4
        |               MINE.mp4
        |               NOW.mp4
        |               OPPONENT.mp4
        |               OUR.mp4
        |               OURS.mp4
        |               PAST.mp4
        |               PEOPLE.mp4
        |               PLEASE.mp4
        |               PREFECT.mp4
        |               PUNISH.mp4
        |               QUESTION.mp4
        |               REMEMBER.mp4
        |               RUDE.mp4
        |               SOON.mp4
        |               STRONG.mp4
        |               TALL.mp4
        |               THAT.mp4
        |               THEM.mp4
        |               THERE.mp4
        |               THIS.mp4
        |               TOMORROW.mp4
        |               TREE.mp4
        |               VILLAGE.mp4
        |               WOMEN.mp4
        |               YOURS.mp4
        |               ZERO.mp4
        |               
        +---129
        |   \---Extract
        |       +---Landmarks
        |       |       ACROSS.npy
        |       |       AHEAD.npy
        |       |       ALL.npy
        |       |       BECAUSE.npy
        |       |       BIG.npy
        |       |       BOY.npy
        |       |       CAR.npy
        |       |       CLOSE.npy
        |       |       COME.npy
        |       |       FOOD.npy
        |       |       GET.npy
        |       |       GIVE.npy
        |       |       GO.npy
        |       |       LAST.npy
        |       |       LEFT.npy
        |       |       LOVE.npy
        |       |       ME.npy
        |       |       MINISTRY.npy
        |       |       OF.npy
        |       |       ONLY.npy
        |       |       OVER.npy
        |       |       PASS.npy
        |       |       RACE.npy
        |       |       RESPECT.npy
        |       |       RIGHT.npy
        |       |       RIVER.npy
        |       |       SPACE.npy
        |       |       SPREAD.npy
        |       |       STIFF.npy
        |       |       SUPER.npy
        |       |       TAKE.npy
        |       |       TEST.npy
        |       |       THAT.npy
        |       |       TRUE.npy
        |       |       UP.npy
        |       |       VERTICAL.npy
        |       |       WARN.npy
        |       |       WELL.npy
        |       |       YOU.npy
        |       |       YOUR.npy
        |       |       
        |       \---Stickmans
        |               ACROSS.mp4
        |               AHEAD.mp4
        |               ALL.mp4
        |               BECAUSE.mp4
        |               BIG.mp4
        |               BOY.mp4
        |               CAR.mp4
        |               CLOSE.mp4
        |               COME.mp4
        |               FOOD.mp4
        |               GET.mp4
        |               GIVE.mp4
        |               GO.mp4
        |               LAST.mp4
        |               LEFT.mp4
        |               LOVE.mp4
        |               ME.mp4
        |               MINISTRY.mp4
        |               OF.mp4
        |               ONLY.mp4
        |               OVER.mp4
        |               PASS.mp4
        |               RACE.mp4
        |               RESPECT.mp4
        |               RIGHT.mp4
        |               RIVER.mp4
        |               SPACE.mp4
        |               SPREAD.mp4
        |               STIFF.mp4
        |               SUPER.mp4
        |               TAKE.mp4
        |               TEST.mp4
        |               THAT.mp4
        |               TRUE.mp4
        |               UP.mp4
        |               VERTICAL.mp4
        |               WARN.mp4
        |               WELL.mp4
        |               YOU.mp4
        |               YOUR.mp4
        |               
        +---131
        |   \---Extract
        |       +---Landmarks
        |       |       ALOT.npy
        |       |       CHANGE.npy
        |       |       DESIRE.npy
        |       |       DRIVE.npy
        |       |       GO.npy
        |       |       HIGH.npy
        |       |       HOUSE.npy
        |       |       IMPOSSIBLE.npy
        |       |       IN.npy
        |       |       INSIDE.npy
        |       |       KEEP.npy
        |       |       LINE.npy
        |       |       MINDS.npy
        |       |       ON.npy
        |       |       OPPOSIT.npy
        |       |       SEAT.npy
        |       |       SHE.npy
        |       |       SPEED.npy
        |       |       SPOON.npy
        |       |       SURFACE.npy
        |       |       TABLE.npy
        |       |       THAT.npy
        |       |       THIS.npy
        |       |       THROUGH.npy
        |       |       TIME.npy
        |       |       TRAIN.npy
        |       |       VALUE.npy
        |       |       
        |       \---Stickmans
        |               ALOT.mp4
        |               CHANGE.mp4
        |               DESIRE.mp4
        |               DRIVE.mp4
        |               GO.mp4
        |               HIGH.mp4
        |               HOUSE.mp4
        |               IMPOSSIBLE.mp4
        |               IN.mp4
        |               INSIDE.mp4
        |               KEEP.mp4
        |               LINE.mp4
        |               MINDS.mp4
        |               ON.mp4
        |               OPPOSIT.mp4
        |               SEAT.mp4
        |               SHE.mp4
        |               SPEED.mp4
        |               SPOON.mp4
        |               SURFACE.mp4
        |               TABLE.mp4
        |               THAT.mp4
        |               THIS.mp4
        |               THROUGH.mp4
        |               TIME.mp4
        |               TRAIN.mp4
        |               VALUE.mp4
        |               
        +---132
        |   \---Extract
        |       +---Landmarks
        |       |       ARE.npy
        |       |       BASIC.npy
        |       |       BEFORE.npy
        |       |       BIG.npy
        |       |       BOOK.npy
        |       |       BOOKS.npy
        |       |       BOY.npy
        |       |       CAR.npy
        |       |       COME.npy
        |       |       DAUGHTER.npy
        |       |       ENTER.npy
        |       |       EXPLAIN.npy
        |       |       FAMILY.npy
        |       |       FOR.npy
        |       |       GET.npy
        |       |       GIRL.npy
        |       |       HAVE.npy
        |       |       HOME.npy
        |       |       HUMBLE.npy
        |       |       LOOK.npy
        |       |       MARRY.npy
        |       |       ME.npy
        |       |       MINE.npy
        |       |       MURDER.npy
        |       |       NEXT.npy
        |       |       NOTHING.npy
        |       |       PARENT.npy
        |       |       RESPECT.npy
        |       |       SAFE.npy
        |       |       SCHOOL.npy
        |       |       SEE.npy
        |       |       SHE.npy
        |       |       SON.npy
        |       |       STARS.npy
        |       |       STRICT.npy
        |       |       TABLE.npy
        |       |       THIEF.npy
        |       |       TRUE.npy
        |       |       UNDER.npy
        |       |       UP.npy
        |       |       VILLAGE.npy
        |       |       WEEK.npy
        |       |       WORK.npy
        |       |       YOU.npy
        |       |       YOURS.npy
        |       |       
        |       \---Stickmans
        |               ARE.mp4
        |               BASIC.mp4
        |               BEFORE.mp4
        |               BIG.mp4
        |               BOOK.mp4
        |               BOOKS.mp4
        |               BOY.mp4
        |               CAR.mp4
        |               COME.mp4
        |               DAUGHTER.mp4
        |               ENTER.mp4
        |               EXPLAIN.mp4
        |               FAMILY.mp4
        |               FOR.mp4
        |               GET.mp4
        |               GIRL.mp4
        |               HAVE.mp4
        |               HOME.mp4
        |               HUMBLE.mp4
        |               LOOK.mp4
        |               MARRY.mp4
        |               ME.mp4
        |               MINE.mp4
        |               MURDER.mp4
        |               NEXT.mp4
        |               NOTHING.mp4
        |               PARENT.mp4
        |               RESPECT.mp4
        |               SAFE.mp4
        |               SCHOOL.mp4
        |               SEE.mp4
        |               SHE.mp4
        |               SON.mp4
        |               STARS.mp4
        |               STRICT.mp4
        |               TABLE.mp4
        |               THIEF.mp4
        |               TRUE.mp4
        |               UNDER.mp4
        |               UP.mp4
        |               VILLAGE.mp4
        |               WEEK.mp4
        |               WORK.mp4
        |               YOU.mp4
        |               YOURS.mp4
        |               
        +---135
        |   \---Extract
        |       +---Landmarks
        |       |       ANTONIO.npy
        |       |       ATIENO.npy
        |       |       BOY.npy
        |       |       BRIDE.npy
        |       |       BRIDEGROOM.npy
        |       |       CAKE.npy
        |       |       DAY.npy
        |       |       DRESS.npy
        |       |       FRIENDS.npy
        |       |       GOLD.npy
        |       |       HEAVY.npy
        |       |       HERIDETARY.npy
        |       |       JOY.npy
        |       |       LATE.npy
        |       |       LOVE.npy
        |       |       MALE.npy
        |       |       MINE.npy
        |       |       MY .npy
        |       |       MY.npy
        |       |       NEPHEW.npy
        |       |       NICE.npy
        |       |       NIECE.npy
        |       |       OLD.npy
        |       |       PROBLEM.npy
        |       |       SHARPEN.npy
        |       |       SOME.npy
        |       |       SWEETHEART.npy
        |       |       TALL.npy
        |       |       WRINKLES.npy
        |       |       YOU.npy
        |       |       YOUTH.npy
        |       |       
        |       \---Stickmans
        |               ANTONIO.mp4
        |               ATIENO.mp4
        |               BOY.mp4
        |               BRIDE.mp4
        |               BRIDEGROOM.mp4
        |               CAKE.mp4
        |               DAY.mp4
        |               DRESS.mp4
        |               FRIENDS.mp4
        |               GOLD.mp4
        |               HEAVY.mp4
        |               HERIDETARY.mp4
        |               JOY.mp4
        |               LATE.mp4
        |               LOVE.mp4
        |               MALE.mp4
        |               MINE.mp4
        |               MY .mp4
        |               MY.mp4
        |               NEPHEW.mp4
        |               NICE.mp4
        |               NIECE.mp4
        |               OLD.mp4
        |               PROBLEM.mp4
        |               SHARPEN.mp4
        |               SOME.mp4
        |               SWEETHEART.mp4
        |               TALL.mp4
        |               WRINKLES.mp4
        |               YOU.mp4
        |               YOUTH.mp4
        |               
        +---140
        |   \---Extract
        |       +---Landmarks
        |       |       ANY.npy
        |       |       BAD.npy
        |       |       EVENT.npy
        |       |       EXPECT.npy
        |       |       FUTURE.npy
        |       |       IMAGINE.npy
        |       |       IS.npy
        |       |       LUCK.npy
        |       |       MAN.npy
        |       |       MARRIED.npy
        |       |       ME.npy
        |       |       MIND.npy
        |       |       MINE.npy
        |       |       MOTHER.npy
        |       |       MUST.npy
        |       |       NARROW.npy
        |       |       NICE.npy
        |       |       NOTHING.npy
        |       |       PERFECT.npy
        |       |       RELAX.npy
        |       |       SHE.npy
        |       |       SILENT.npy
        |       |       SIT.npy
        |       |       STAY.npy
        |       |       SURPRISE.npy
        |       |       THINK.npy
        |       |       TRUE.npy
        |       |       ZERO.npy
        |       |       
        |       \---Stickmans
        |               ANY.mp4
        |               BAD.mp4
        |               EVENT.mp4
        |               EXPECT.mp4
        |               FUTURE.mp4
        |               IMAGINE.mp4
        |               IS.mp4
        |               LUCK.mp4
        |               MAN.mp4
        |               MARRIED.mp4
        |               ME.mp4
        |               MIND.mp4
        |               MINE.mp4
        |               MOTHER.mp4
        |               MUST.mp4
        |               NARROW.mp4
        |               NICE.mp4
        |               NOTHING.mp4
        |               PERFECT.mp4
        |               RELAX.mp4
        |               SHE.mp4
        |               SILENT.mp4
        |               SIT.mp4
        |               STAY.mp4
        |               SURPRISE.mp4
        |               THINK.mp4
        |               TRUE.mp4
        |               ZERO.mp4
        |               
        +---146
        |   \---Extract
        |       +---Landmarks
        |       |       ALL.npy
        |       |       BEHAVIOR.npy
        |       |       CALM.npy
        |       |       CHAMPION.npy
        |       |       CHILD.npy
        |       |       COLD.npy
        |       |       EARLY.npy
        |       |       EXTREMELY.npy
        |       |       GOOD.npy
        |       |       HAVE.npy
        |       |       HONEST.npy
        |       |       ISOLATE.npy
        |       |       JAMES.npy
        |       |       MAKE.npy
        |       |       PAST.npy
        |       |       PATIENCE.npy
        |       |       PINEAPPLE.npy
        |       |       PLAY.npy
        |       |       PROBLEM.npy
        |       |       SCHOOL.npy
        |       |       SHE.npy
        |       |       SICK.npy
        |       |       SPORTS.npy
        |       |       SWEET.npy
        |       |       TEACHER.npy
        |       |       THEY.npy
        |       |       TRUE.npy
        |       |       UPSET.npy
        |       |       VOLLEYBALL.npy
        |       |       WEATHER.npy
        |       |       
        |       \---Stickmans
        |               ALL.mp4
        |               BEHAVIOR.mp4
        |               CALM.mp4
        |               CHAMPION.mp4
        |               CHILD.mp4
        |               COLD.mp4
        |               EARLY.mp4
        |               EXTREMELY.mp4
        |               GOOD.mp4
        |               HAVE.mp4
        |               HONEST.mp4
        |               ISOLATE.mp4
        |               JAMES.mp4
        |               MAKE.mp4
        |               PAST.mp4
        |               PATIENCE.mp4
        |               PINEAPPLE.mp4
        |               PLAY.mp4
        |               PROBLEM.mp4
        |               SCHOOL.mp4
        |               SHE.mp4
        |               SICK.mp4
        |               SPORTS.mp4
        |               SWEET.mp4
        |               TEACHER.mp4
        |               THEY.mp4
        |               TRUE.mp4
        |               UPSET.mp4
        |               VOLLEYBALL.mp4
        |               WEATHER.mp4
        |               
        +---147
        |   \---Extract
        |       +---Landmarks
        |       |       BUY.npy
        |       |       COME.npy
        |       |       COUNT.npy
        |       |       DANCE.npy
        |       |       ERASE.npy
        |       |       FOOTBALL.npy
        |       |       FUTURE.npy
        |       |       GAME.npy
        |       |       GLASS.npy
        |       |       LEG.npy
        |       |       LOVE.npy
        |       |       LUNCH.npy
        |       |       MAKE.npy
        |       |       MAN.npy
        |       |       ME.npy
        |       |       MINE.npy
        |       |       NICE.npy
        |       |       NOW.npy
        |       |       OF.npy
        |       |       OLD.npy
        |       |       PAST.npy
        |       |       PHONE.npy
        |       |       PLAY.npy
        |       |       POLITICS.npy
        |       |       PRESENT.npy
        |       |       SEE.npy
        |       |       SHOES.npy
        |       |       STRUGGLE.npy
        |       |       STUDENTS.npy
        |       |       THAT.npy
        |       |       VIDEO.npy
        |       |       WANT.npy
        |       |       WHISTLE.npy
        |       |       
        |       \---Stickmans
        |               BUY.mp4
        |               COME.mp4
        |               COUNT.mp4
        |               DANCE.mp4
        |               ERASE.mp4
        |               FOOTBALL.mp4
        |               FUTURE.mp4
        |               GAME.mp4
        |               GLASS.mp4
        |               LEG.mp4
        |               LOVE.mp4
        |               LUNCH.mp4
        |               MAKE.mp4
        |               MAN.mp4
        |               ME.mp4
        |               MINE.mp4
        |               NICE.mp4
        |               NOW.mp4
        |               OF.mp4
        |               OLD.mp4
        |               PAST.mp4
        |               PHONE.mp4
        |               PLAY.mp4
        |               POLITICS.mp4
        |               PRESENT.mp4
        |               SEE.mp4
        |               SHOES.mp4
        |               STRUGGLE.mp4
        |               STUDENTS.mp4
        |               THAT.mp4
        |               VIDEO.mp4
        |               WANT.mp4
        |               WHISTLE.mp4
        |               
        +---148
        |   \---Extract
        |       +---Landmarks
        |       |       BLACK.npy
        |       |       BODY.npy
        |       |       BOOK.npy
        |       |       CUP.npy
        |       |       ENOUGH.npy
        |       |       EXERCISE.npy
        |       |       FATHER.npy
        |       |       FOOD.npy
        |       |       GET.npy
        |       |       GIVE.npy
        |       |       GO.npy
        |       |       HERE.npy
        |       |       LADY.npy
        |       |       ME.npy
        |       |       MILK.npy
        |       |       MINE.npy
        |       |       NICE.npy
        |       |       NO.npy
        |       |       PAST.npy
        |       |       SELF.npy
        |       |       SOME.npy
        |       |       SPOON.npy
        |       |       SWIM.npy
        |       |       TALL.npy
        |       |       THAT.npy
        |       |       THERE.npy
        |       |       THIS.npy
        |       |       WE.npy
        |       |       WHAT.npy
        |       |       YOURS.npy
        |       |       
        |       \---Stickmans
        |               BLACK.mp4
        |               BODY.mp4
        |               BOOK.mp4
        |               CUP.mp4
        |               ENOUGH.mp4
        |               EXERCISE.mp4
        |               FATHER.mp4
        |               FOOD.mp4
        |               GET.mp4
        |               GIVE.mp4
        |               GO.mp4
        |               HERE.mp4
        |               LADY.mp4
        |               ME.mp4
        |               MILK.mp4
        |               MINE.mp4
        |               NICE.mp4
        |               NO.mp4
        |               PAST.mp4
        |               SELF.mp4
        |               SOME.mp4
        |               SPOON.mp4
        |               SWIM.mp4
        |               TALL.mp4
        |               THAT.mp4
        |               THERE.mp4
        |               THIS.mp4
        |               WE.mp4
        |               WHAT.mp4
        |               YOURS.mp4
        |               
        +---149
        |   \---Extract
        |       +---Landmarks
        |       |       .mp4.npy
        |       |       ANIMAL.npy
        |       |       ANOTHER.npy
        |       |       ARE.npy
        |       |       BAG.npy
        |       |       BOOK.npy
        |       |       BUY.npy
        |       |       COME.npy
        |       |       CONFUSED.npy
        |       |       COUSIN.npy
        |       |       CRY.npy
        |       |       DRINK.npy
        |       |       HER.npy
        |       |       HERE.npy
        |       |       LIGHT.npy
        |       |       LOVE.npy
        |       |       MATCH.npy
        |       |       ME.npy
        |       |       NETBALL.npy
        |       |       NEW.npy
        |       |       NOW.npy
        |       |       ON.npy
        |       |       ONE.npy
        |       |       SELF.npy
        |       |       SUN.npy
        |       |       THAT.npy
        |       |       THERE.npy
        |       |       TIE.npy
        |       |       WE.npy
        |       |       WHO.npy
        |       |       YOUR.npy
        |       |       
        |       \---Stickmans
        |               .mp4.mp4
        |               ANIMAL.mp4
        |               ANOTHER.mp4
        |               ARE.mp4
        |               BAG.mp4
        |               BOOK.mp4
        |               BUY.mp4
        |               COME.mp4
        |               CONFUSED.mp4
        |               COUSIN.mp4
        |               CRY.mp4
        |               DRINK.mp4
        |               HER.mp4
        |               HERE.mp4
        |               LIGHT.mp4
        |               LOVE.mp4
        |               MATCH.mp4
        |               ME.mp4
        |               NETBALL.mp4
        |               NEW.mp4
        |               NOW.mp4
        |               ON.mp4
        |               ONE.mp4
        |               SELF.mp4
        |               SUN.mp4
        |               THAT.mp4
        |               THERE.mp4
        |               TIE.mp4
        |               WE.mp4
        |               WHO.mp4
        |               YOUR.mp4
        |               
        +---154
        |   \---Extract
        |       +---Landmarks
        |       |       BEFORE.npy
        |       |       BENEATH.npy
        |       |       BOTTOM.npy
        |       |       BOY THAT.npy
        |       |       BRIDE.npy
        |       |       CAR.npy
        |       |       COME.npy
        |       |       DIDE.npy
        |       |       EAST.npy
        |       |       ENTER.npy
        |       |       FAR.npy
        |       |       FIND.npy
        |       |       FUTURE.npy
        |       |       GO.npy
        |       |       GOAL.npy
        |       |       HAVE.npy
        |       |       HER.npy
        |       |       HIDE.npy
        |       |       ME.npy
        |       |       MIDDLE.npy
        |       |       MUST.npy
        |       |       NEAR.npy
        |       |       OIL.npy
        |       |       OVER.npy
        |       |       PAST.npy
        |       |       PRIZE.npy
        |       |       RICH.npy
        |       |       RIVER.npy
        |       |       SOUTH.npy
        |       |       SUDAN.npy
        |       |       THAT.npy
        |       |       TRUE.npy
        |       |       UP.npy
        |       |       US.npy
        |       |       VERY.npy
        |       |       
        |       \---Stickmans
        |               BEFORE.mp4
        |               BENEATH.mp4
        |               BOTTOM.mp4
        |               BOY THAT.mp4
        |               BRIDE.mp4
        |               CAR.mp4
        |               COME.mp4
        |               DIDE.mp4
        |               EAST.mp4
        |               ENTER.mp4
        |               FAR.mp4
        |               FIND.mp4
        |               FUTURE.mp4
        |               GO.mp4
        |               GOAL.mp4
        |               HAVE.mp4
        |               HER.mp4
        |               HIDE.mp4
        |               ME.mp4
        |               MIDDLE.mp4
        |               MUST.mp4
        |               NEAR.mp4
        |               OIL.mp4
        |               OVER.mp4
        |               PAST.mp4
        |               PRIZE.mp4
        |               RICH.mp4
        |               RIVER.mp4
        |               SOUTH.mp4
        |               SUDAN.mp4
        |               THAT.mp4
        |               TRUE.mp4
        |               UP.mp4
        |               US.mp4
        |               VERY.mp4
        |               
        +---160
        |   \---Extract
        |       +---Landmarks
        |       |       BIG.npy
        |       |       BUY.npy
        |       |       CHAIR.npy
        |       |       CLOUDS.npy
        |       |       COCKROACH.npy
        |       |       COLOR.npy
        |       |       EAR.npy
        |       |       EXERCISE.npy
        |       |       EYES.npy
        |       |       FIRE.npy
        |       |       GET.npy
        |       |       INVOLVE.npy
        |       |       KILL.npy
        |       |       LARGE.npy
        |       |       LOVE.npy
        |       |       ME.npy
        |       |       MOVE.npy
        |       |       MUCH.npy
        |       |       NEW.npy
        |       |       NOSTRIL.npy
        |       |       SOME.npy
        |       |       STRONG.npy
        |       |       TABLE.npy
        |       |       THAT.npy
        |       |       UP.npy
        |       |       VERY.npy
        |       |       WHITE.npy
        |       |       WOOD.npy
        |       |       YOURS.npy
        |       |       
        |       \---Stickmans
        |               BIG.mp4
        |               BUY.mp4
        |               CHAIR.mp4
        |               CLOUDS.mp4
        |               COCKROACH.mp4
        |               COLOR.mp4
        |               EAR.mp4
        |               EXERCISE.mp4
        |               EYES.mp4
        |               FIRE.mp4
        |               GET.mp4
        |               INVOLVE.mp4
        |               KILL.mp4
        |               LARGE.mp4
        |               LOVE.mp4
        |               ME.mp4
        |               MOVE.mp4
        |               MUCH.mp4
        |               NEW.mp4
        |               NOSTRIL.mp4
        |               SOME.mp4
        |               STRONG.mp4
        |               TABLE.mp4
        |               THAT.mp4
        |               UP.mp4
        |               VERY.mp4
        |               WHITE.mp4
        |               WOOD.mp4
        |               YOURS.mp4
        |               
        +---161
        |   \---Extract
        |       +---Landmarks
        |       |       .mp4.npy
        |       |       ALL.npy
        |       |       BOOK.npy
        |       |       BOSS.npy
        |       |       BRAIN.npy
        |       |       BRING.npy
        |       |       CAN.npy
        |       |       COMPILE.npy
        |       |       EVERYTHING.npy
        |       |       FINISH.npy
        |       |       FULL.npy
        |       |       KNOW.npy
        |       |       LINE.npy
        |       |       LOST.npy
        |       |       ME.npy
        |       |       MINE.npy
        |       |       NOTHING.npy
        |       |       PAST.npy
        |       |       READ.npy
        |       |       SELFISH.npy
        |       |       SHE.npy
        |       |       SHORT.npy
        |       |       STORY.npy
        |       |       STRAIGHT.npy
        |       |       SURE.npy
        |       |       SWEAT.npy
        |       |       TODAY.npy
        |       |       TOGETHER.npy
        |       |       TRUE.npy
        |       |       UNDERSTAND.npy
        |       |       UNITE.npy
        |       |       WE.npy
        |       |       WHOLE.npy
        |       |       WISE.npy
        |       |       WORK.npy
        |       |       YOU.npy
        |       |       
        |       \---Stickmans
        |               .mp4.mp4
        |               ALL.mp4
        |               BOOK.mp4
        |               BOSS.mp4
        |               BRAIN.mp4
        |               BRING.mp4
        |               CAN.mp4
        |               COMPILE.mp4
        |               EVERYTHING.mp4
        |               FINISH.mp4
        |               FULL.mp4
        |               KNOW.mp4
        |               LINE.mp4
        |               LOST.mp4
        |               ME.mp4
        |               MINE.mp4
        |               NOTHING.mp4
        |               PAST.mp4
        |               READ.mp4
        |               SELFISH.mp4
        |               SHE.mp4
        |               SHORT.mp4
        |               STORY.mp4
        |               STRAIGHT.mp4
        |               SURE.mp4
        |               SWEAT.mp4
        |               TODAY.mp4
        |               TOGETHER.mp4
        |               TRUE.mp4
        |               UNDERSTAND.mp4
        |               UNITE.mp4
        |               WE.mp4
        |               WHOLE.mp4
        |               WISE.mp4
        |               WORK.mp4
        |               YOU.mp4
        |               
        +---162
        |   \---Extract
        |       +---Landmarks
        |       |       BOOKS.npy
        |       |       CHURCH.npy
        |       |       COME.npy
        |       |       ENOUGH.npy
        |       |       FOOD.npy
        |       |       FULL.npy
        |       |       GO.npy
        |       |       HAVE.npy
        |       |       HERE.npy
        |       |       IMPORTANT.npy
        |       |       LANGUAGE.npy
        |       |       LEARN.npy
        |       |       NAME.npy
        |       |       NOT.npy
        |       |       NOTES.npy
        |       |       OF.npy
        |       |       POWER.npy
        |       |       ROOM.npy
        |       |       SACRAMENT.npy
        |       |       SERIOIUS.npy
        |       |       SERMON.npy
        |       |       SHORT.npy
        |       |       SOME.npy
        |       |       STORY.npy
        |       |       TAKE.npy
        |       |       TEAM.npy
        |       |       TRADITION.npy
        |       |       USE.npy
        |       |       VERY.npy
        |       |       WE.npy
        |       |       WELL.npy
        |       |       WHAT.npy
        |       |       WHO.npy
        |       |       WORD.npy
        |       |       WORK.npy
        |       |       WRITE.npy
        |       |       
        |       \---Stickmans
        |               BOOKS.mp4
        |               CHURCH.mp4
        |               COME.mp4
        |               ENOUGH.mp4
        |               FOOD.mp4
        |               FULL.mp4
        |               GO.mp4
        |               HAVE.mp4
        |               HERE.mp4
        |               IMPORTANT.mp4
        |               LANGUAGE.mp4
        |               LEARN.mp4
        |               NAME.mp4
        |               NOT.mp4
        |               NOTES.mp4
        |               OF.mp4
        |               POWER.mp4
        |               ROOM.mp4
        |               SACRAMENT.mp4
        |               SERIOIUS.mp4
        |               SERMON.mp4
        |               SHORT.mp4
        |               SOME.mp4
        |               STORY.mp4
        |               TAKE.mp4
        |               TEAM.mp4
        |               TRADITION.mp4
        |               USE.mp4
        |               VERY.mp4
        |               WE.mp4
        |               WELL.mp4
        |               WHAT.mp4
        |               WHO.mp4
        |               WORD.mp4
        |               WORK.mp4
        |               WRITE.mp4
        |               
        +---165
        |   \---Extract
        |       +---Landmarks
        |       |       BLANKET.npy
        |       |       BUY.npy
        |       |       CHAPLAIN.npy
        |       |       COME.npy
        |       |       DEPUTY.npy
        |       |       EGG.npy
        |       |       FUTURE.npy
        |       |       GIVE.npy
        |       |       GOOD.npy
        |       |       GOVERNMENT.npy
        |       |       HARD.npy
        |       |       HOUSE.npy
        |       |       LEADER.npy
        |       |       LOVE.npy
        |       |       ME.npy
        |       |       MINE.npy
        |       |       MINISTER.npy
        |       |       MUSHROOM.npy
        |       |       MUSIC.npy
        |       |       NEW.npy
        |       |       PAST.npy
        |       |       ROOM.npy
        |       |       SHOE.npy
        |       |       SHOES.npy
        |       |       SMART.npy
        |       |       THIS.npy
        |       |       WORK.npy
        |       |       
        |       \---Stickmans
        |               BLANKET.mp4
        |               BUY.mp4
        |               CHAPLAIN.mp4
        |               COME.mp4
        |               DEPUTY.mp4
        |               EGG.mp4
        |               FUTURE.mp4
        |               GIVE.mp4
        |               GOOD.mp4
        |               GOVERNMENT.mp4
        |               HARD.mp4
        |               HOUSE.mp4
        |               LEADER.mp4
        |               LOVE.mp4
        |               ME.mp4
        |               MINE.mp4
        |               MINISTER.mp4
        |               MUSHROOM.mp4
        |               MUSIC.mp4
        |               NEW.mp4
        |               PAST.mp4
        |               ROOM.mp4
        |               SHOE.mp4
        |               SHOES.mp4
        |               SMART.mp4
        |               THIS.mp4
        |               WORK.mp4
        |               
        +---166
        |   \---Extract
        |       +---Landmarks
        |       |       .mp4.npy
        |       |       ACTION.npy
        |       |       AFFECT.npy
        |       |       ALWAYS.npy
        |       |       BEST.npy
        |       |       BETRAY.npy
        |       |       CONTINUE.npy
        |       |       DEAD.npy
        |       |       EASY.npy
        |       |       ENTER.npy
        |       |       EXAM.npy
        |       |       FAILURE.npy
        |       |       FAITH.npy
        |       |       FEE.npy
        |       |       FREEDOM.npy
        |       |       FUTURE.npy
        |       |       GIFT.npy
        |       |       GOD.npy
        |       |       HAVE.npy
        |       |       INDISCPLINE.npy
        |       |       JESUS.npy
        |       |       LACK.npy
        |       |       MAN.npy
        |       |       MARRY.npy
        |       |       ME.npy
        |       |       MISUSED.npy
        |       |       NOTHING.npy
        |       |       PERFOM.npy
        |       |       PERFOMANCE.npy
        |       |       PRAISE.npy
        |       |       PRIZE.npy
        |       |       REMEMBER.npy
        |       |       REPORT.npy
        |       |       SCHOOL.npy
        |       |       SILENCE.npy
        |       |       STUDENT.npy
        |       |       TEAM.npy
        |       |       TIME.npy
        |       |       TRUE.npy
        |       |       WANT.npy
        |       |       WHO.npy
        |       |       WIN.npy
        |       |       WISE.npy
        |       |       WORSHIP.npy
        |       |       
        |       \---Stickmans
        |               .mp4.mp4
        |               ACTION.mp4
        |               AFFECT.mp4
        |               ALWAYS.mp4
        |               BEST.mp4
        |               BETRAY.mp4
        |               CONTINUE.mp4
        |               DEAD.mp4
        |               EASY.mp4
        |               ENTER.mp4
        |               EXAM.mp4
        |               FAILURE.mp4
        |               FAITH.mp4
        |               FEE.mp4
        |               FREEDOM.mp4
        |               FUTURE.mp4
        |               GIFT.mp4
        |               GOD.mp4
        |               HAVE.mp4
        |               INDISCPLINE.mp4
        |               JESUS.mp4
        |               LACK.mp4
        |               MAN.mp4
        |               MARRY.mp4
        |               ME.mp4
        |               MISUSED.mp4
        |               NOTHING.mp4
        |               PERFOM.mp4
        |               PERFOMANCE.mp4
        |               PRAISE.mp4
        |               PRIZE.mp4
        |               REMEMBER.mp4
        |               REPORT.mp4
        |               SCHOOL.mp4
        |               SILENCE.mp4
        |               STUDENT.mp4
        |               TEAM.mp4
        |               TIME.mp4
        |               TRUE.mp4
        |               WANT.mp4
        |               WHO.mp4
        |               WIN.mp4
        |               WISE.mp4
        |               WORSHIP.mp4
        |               
        +---167
        |   \---Extract
        |       +---Landmarks
        |       |       ALL.npy
        |       |       ALWAYS.npy
        |       |       BIG.npy
        |       |       CARE.npy
        |       |       COMMON.npy
        |       |       COURAGE.npy
        |       |       DIRECT.npy
        |       |       DRIVE.npy
        |       |       FRIENDS.npy
        |       |       FUTURE.npy
        |       |       GRAMMAR.npy
        |       |       HAND.npy
        |       |       HELP.npy
        |       |       HOUSE.npy
        |       |       LAPTOP.npy
        |       |       LAW.npy
        |       |       LIVE.npy
        |       |       LONG.npy
        |       |       ME.npy
        |       |       MINE.npy
        |       |       NAIROBI.npy
        |       |       NORMAL.npy
        |       |       OPERATE.npy
        |       |       PAST.npy
        |       |       POSSIBLE.npy
        |       |       PROMOTE.npy
        |       |       REPORT.npy
        |       |       SENSE.npy
        |       |       SMART.npy
        |       |       TALL.npy
        |       |       THINK.npy
        |       |       TREE.npy
        |       |       TRUE.npy
        |       |       VISIT.npy
        |       |       WHERE.npy
        |       |       WORK.npy
        |       |       WRITE.npy
        |       |       YOU.npy
        |       |       
        |       \---Stickmans
        |               ALL.mp4
        |               ALWAYS.mp4
        |               BIG.mp4
        |               CARE.mp4
        |               COMMON.mp4
        |               COURAGE.mp4
        |               DIRECT.mp4
        |               DRIVE.mp4
        |               FRIENDS.mp4
        |               FUTURE.mp4
        |               GRAMMAR.mp4
        |               HAND.mp4
        |               HELP.mp4
        |               HOUSE.mp4
        |               LAPTOP.mp4
        |               LAW.mp4
        |               LIVE.mp4
        |               LONG.mp4
        |               ME.mp4
        |               MINE.mp4
        |               NAIROBI.mp4
        |               NORMAL.mp4
        |               OPERATE.mp4
        |               PAST.mp4
        |               POSSIBLE.mp4
        |               PROMOTE.mp4
        |               REPORT.mp4
        |               SENSE.mp4
        |               SMART.mp4
        |               TALL.mp4
        |               THINK.mp4
        |               TREE.mp4
        |               TRUE.mp4
        |               VISIT.mp4
        |               WHERE.mp4
        |               WORK.mp4
        |               WRITE.mp4
        |               YOU.mp4
        |               
        +---173
        |   \---Extract
        |       +---Landmarks
        |       |       BODY.npy
        |       |       GET.npy
        |       |       GO.npy
        |       |       ME.npy
        |       |       MILK.npy
        |       |       MYSELF.npy
        |       |       NO.npy
        |       |       PAST.npy
        |       |       SIT.npy
        |       |       SOME.npy
        |       |       SWIM.npy
        |       |       THERE.npy
        |       |       YOUR.npy
        |       |       
        |       \---Stickmans
        |               BODY.mp4
        |               GET.mp4
        |               GO.mp4
        |               ME.mp4
        |               MILK.mp4
        |               MYSELF.mp4
        |               NO.mp4
        |               PAST.mp4
        |               SIT.mp4
        |               SOME.mp4
        |               SWIM.mp4
        |               THERE.mp4
        |               YOUR.mp4
        |               
        +---174
        |   \---Extract
        |       +---Landmarks
        |       |       ACTIVE.npy
        |       |       ARE.npy
        |       |       ARM.npy
        |       |       BOOK.npy
        |       |       CASHEWNUTS.npy
        |       |       COOL.npy
        |       |       CUP.npy
        |       |       EGG.npy
        |       |       END.npy
        |       |       ENOUGH.npy
        |       |       EXPECT.npy
        |       |       FOOD.npy
        |       |       FRY.npy
        |       |       GET.npy
        |       |       GOOD.npy
        |       |       HELP.npy
        |       |       JANE.npy
        |       |       ME.npy
        |       |       MEAT.npy
        |       |       NICE.npy
        |       |       PAST.npy
        |       |       PRODUCT.npy
        |       |       RESULTS.npy
        |       |       ROAST.npy
        |       |       SERVICE.npy
        |       |       SUGAR.npy
        |       |       THAT.npy
        |       |       THERE.npy
        |       |       TOMMORROW.npy
        |       |       TRUE.npy
        |       |       WE.npy
        |       |       YOURS.npy
        |       |       ZERO.npy
        |       |       
        |       \---Stickmans
        |               ACTIVE.mp4
        |               ARE.mp4
        |               ARM.mp4
        |               BOOK.mp4
        |               CASHEWNUTS.mp4
        |               COOL.mp4
        |               CUP.mp4
        |               EGG.mp4
        |               END.mp4
        |               ENOUGH.mp4
        |               EXPECT.mp4
        |               FOOD.mp4
        |               FRY.mp4
        |               GET.mp4
        |               GOOD.mp4
        |               HELP.mp4
        |               JANE.mp4
        |               ME.mp4
        |               MEAT.mp4
        |               NICE.mp4
        |               PAST.mp4
        |               PRODUCT.mp4
        |               RESULTS.mp4
        |               ROAST.mp4
        |               SERVICE.mp4
        |               SUGAR.mp4
        |               THAT.mp4
        |               THERE.mp4
        |               TOMMORROW.mp4
        |               TRUE.mp4
        |               WE.mp4
        |               YOURS.mp4
        |               ZERO.mp4
        |               
        +---65
        |   \---Extract
        |       +---Landmarks
        |       |       .mp4.npy
        |       |       ALL.npy
        |       |       ASK.npy
        |       |       BACK.npy
        |       |       BOOK.npy
        |       |       BOY THAT.npy
        |       |       CHOIR.npy
        |       |       CONTRIBUTE.npy
        |       |       DAUGHTER.npy
        |       |       DIAGRAM.npy
        |       |       DRAW.npy
        |       |       FINISH.npy
        |       |       FLIGHT.npy
        |       |       FORCE.npy
        |       |       FRIEND.npy
        |       |       FUNERAL.npy
        |       |       GIRL.npy
        |       |       GO.npy
        |       |       HARSH.npy
        |       |       HELP.npy
        |       |       HER.npy
        |       |       HERS.npy
        |       |       HOME.npy
        |       |       HOUSE.npy
        |       |       IF.npy
        |       |       JOHN.npy
        |       |       KISUMU.npy
        |       |       LIKE.npy
        |       |       MAKE.npy
        |       |       ME.npy
        |       |       MEMBER.npy
        |       |       MINE.npy
        |       |       MISS.npy
        |       |       MONEY.npy
        |       |       NIGHT.npy
        |       |       NO.npy
        |       |       NOTHING.npy
        |       |       OTIENO.npy
        |       |       PAPER.npy
        |       |       PEN.npy
        |       |       POEM.npy
        |       |       POLICE.npy
        |       |       POSSIBLE.npy
        |       |       SATURDAY.npy
        |       |       SEE.npy
        |       |       SERIOUS.npy
        |       |       SHARE.npy
        |       |       SHE.npy
        |       |       SOON.npy
        |       |       SWEET.npy
        |       |       TAKE.npy
        |       |       TEAR.npy
        |       |       THAT.npy
        |       |       THIS.npy
        |       |       TIME.npy
        |       |       VILLAGE.npy
        |       |       WARNING.npy
        |       |       WITHOUT.npy
        |       |       YOURS.npy
        |       |       
        |       \---Stickmans
        |               .mp4.mp4
        |               ALL.mp4
        |               ASK.mp4
        |               BACK.mp4
        |               BOOK.mp4
        |               BOY THAT.mp4
        |               CHOIR.mp4
        |               CONTRIBUTE.mp4
        |               DAUGHTER.mp4
        |               DIAGRAM.mp4
        |               DRAW.mp4
        |               FINISH.mp4
        |               FLIGHT.mp4
        |               FORCE.mp4
        |               FRIEND.mp4
        |               FUNERAL.mp4
        |               GIRL.mp4
        |               GO.mp4
        |               HARSH.mp4
        |               HELP.mp4
        |               HER.mp4
        |               HERS.mp4
        |               HOME.mp4
        |               HOUSE.mp4
        |               IF.mp4
        |               JOHN.mp4
        |               KISUMU.mp4
        |               LIKE.mp4
        |               MAKE.mp4
        |               ME.mp4
        |               MEMBER.mp4
        |               MINE.mp4
        |               MISS.mp4
        |               MONEY.mp4
        |               NIGHT.mp4
        |               NO.mp4
        |               NOTHING.mp4
        |               OTIENO.mp4
        |               PAPER.mp4
        |               PEN.mp4
        |               POEM.mp4
        |               POLICE.mp4
        |               POSSIBLE.mp4
        |               SATURDAY.mp4
        |               SEE.mp4
        |               SERIOUS.mp4
        |               SHARE.mp4
        |               SHE.mp4
        |               SOON.mp4
        |               SWEET.mp4
        |               TAKE.mp4
        |               TEAR.mp4
        |               THAT.mp4
        |               THIS.mp4
        |               TIME.mp4
        |               VILLAGE.mp4
        |               WARNING.mp4
        |               WITHOUT.mp4
        |               YOURS.mp4
        |               
        +---76
        |   \---Extract
        |       +---Landmarks
        |       |       .mp4.npy
        |       |       ALOT.npy
        |       |       BORING.npy
        |       |       BREAD.npy
        |       |       BUY.npy
        |       |       CAR.npy
        |       |       CLEAN.npy
        |       |       CLOTH.npy
        |       |       COPY.npy
        |       |       EAT.npy
        |       |       ENOUGH.npy
        |       |       EXAM.npy
        |       |       FLAT.npy
        |       |       FOOD.npy
        |       |       FUTURE.npy
        |       |       GIRL.npy
        |       |       GIVE.npy
        |       |       HALF.npy
        |       |       HEAVEN.npy
        |       |       LARGE.npy
        |       |       LAZY.npy
        |       |       LECTURE.npy
        |       |       MAKE.npy
        |       |       ME.npy
        |       |       MEET.npy
        |       |       MINE.npy
        |       |       MORE.npy
        |       |       NEED.npy
        |       |       NEW.npy
        |       |       NICE TWIST.npy
        |       |       NOTHING.npy
        |       |       NOW.npy
        |       |       PASS.npy
        |       |       PAST.npy
        |       |       ROOM.npy
        |       |       SEE.npy
        |       |       SHE.npy
        |       |       SOFT.npy
        |       |       TABLE.npy
        |       |       THAT.npy
        |       |       THERE.npy
        |       |       THIN.npy
        |       |       THIS.npy
        |       |       VISITOR.npy
        |       |       WANT.npy
        |       |       WAY.npy
        |       |       WE.npy
        |       |       WET.npy
        |       |       WHY.npy
        |       |       WILD.npy
        |       |       WORK.npy
        |       |       YOU.npy
        |       |       
        |       \---Stickmans
        |               .mp4.mp4
        |               ALOT.mp4
        |               BORING.mp4
        |               BREAD.mp4
        |               BUY.mp4
        |               CAR.mp4
        |               CLEAN.mp4
        |               CLOTH.mp4
        |               COPY.mp4
        |               EAT.mp4
        |               ENOUGH.mp4
        |               EXAM.mp4
        |               FLAT.mp4
        |               FOOD.mp4
        |               FUTURE.mp4
        |               GIRL.mp4
        |               GIVE.mp4
        |               HALF.mp4
        |               HEAVEN.mp4
        |               LARGE.mp4
        |               LAZY.mp4
        |               LECTURE.mp4
        |               MAKE.mp4
        |               ME.mp4
        |               MEET.mp4
        |               MINE.mp4
        |               MORE.mp4
        |               NEED.mp4
        |               NEW.mp4
        |               NICE TWIST.mp4
        |               NOTHING.mp4
        |               NOW.mp4
        |               PASS.mp4
        |               PAST.mp4
        |               ROOM.mp4
        |               SEE.mp4
        |               SHE.mp4
        |               SOFT.mp4
        |               TABLE.mp4
        |               THAT.mp4
        |               THERE.mp4
        |               THIN.mp4
        |               THIS.mp4
        |               VISITOR.mp4
        |               WANT.mp4
        |               WAY.mp4
        |               WE.mp4
        |               WET.mp4
        |               WHY.mp4
        |               WILD.mp4
        |               WORK.mp4
        |               YOU.mp4
        |               
        \---91
            \---Extract
                +---Landmarks
                |       ADVOCATE.npy
                |       AFRICA.npy
                |       ALL.npy
                |       ARRANGE.npy
                |       BIG.npy
                |       CAT.npy
                |       CHAIR.npy
                |       CITIZENS.npy
                |       CONGREGATION.npy
                |       CONTINUE.npy
                |       ENTER.npy
                |       ESCAPE.npy
                |       EUROPEENS.npy
                |       FATHER.npy
                |       FINISH.npy
                |       FUTURE.npy
                |       GIVE.npy
                |       HOSPITAL.npy
                |       IMPOSE.npy
                |       JAIL.npy
                |       KNIFE.npy
                |       LAND.npy
                |       LEG.npy
                |       LICK.npy
                |       LIGHT.npy
                |       ME.npy
                |       MINE.npy
                |       NAME.npy
                |       NOTHING.npy
                |       OFF.npy
                |       PAST.npy
                |       PEOPLE.npy
                |       PIECE.npy
                |       PLEASE.npy
                |       POOR.npy
                |       ROBBER.npy
                |       ROOM.npy
                |       SHARPEN.npy
                |       SHOUT.npy
                |       SOUP.npy
                |       SPRINT.npy
                |       STOP.npy
                |       STRIKE.npy
                |       STRUGGLE.npy
                |       TAX.npy
                |       THAT.npy
                |       THEM.npy
                |       THIS.npy
                |       THOSE.npy
                |       WEEK.npy
                |       WORK.npy
                |       WORKER.npy
                |       YESTERDAY.npy
                |       YOURS.npy
                |       
                \---Stickmans
                        ADVOCATE.mp4
                        AFRICA.mp4
                        ALL.mp4
                        ARRANGE.mp4
                        BIG.mp4
                        CAT.mp4
                        CHAIR.mp4
                        CITIZENS.mp4
                        CONGREGATION.mp4
                        CONTINUE.mp4
                        ENTER.mp4
                        ESCAPE.mp4
                        EUROPEENS.mp4
                        FATHER.mp4
                        FINISH.mp4
                        FUTURE.mp4
                        GIVE.mp4
                        HOSPITAL.mp4
                        IMPOSE.mp4
                        JAIL.mp4
                        KNIFE.mp4
                        LAND.mp4
                        LEG.mp4
                        LICK.mp4
                        LIGHT.mp4
                        ME.mp4
                        MINE.mp4
                        NAME.mp4
                        NOTHING.mp4
                        OFF.mp4
                        PAST.mp4
                        PEOPLE.mp4
                        PIECE.mp4
                        PLEASE.mp4
                        POOR.mp4
                        ROBBER.mp4
                        ROOM.mp4
                        SHARPEN.mp4
                        SHOUT.mp4
                        SOUP.mp4
                        SPRINT.mp4
                        STOP.mp4
                        STRIKE.mp4
                        STRUGGLE.mp4
                        TAX.mp4
                        THAT.mp4
                        THEM.mp4
                        THIS.mp4
                        THOSE.mp4
                        WEEK.mp4
                        WORK.mp4
                        WORKER.mp4
                        YESTERDAY.mp4
                        YOURS.mp4
